# Supplementary material for: Origin of purple asparagus cultivar ‘Pacific Purple’ based on the sequence of sex determination gene
Source: Front Plant Sci. 2023 Nov 16;14:1237433. doi: 10.3389/fpls.2023.1237433 (PMC10687405; doi:10.3389/fpls.2023.1237433)
Supplement: Supplementary file 1 [file Table_1.xlsx]

## Sheet: Sheet1
Table S1. Primer list used in this study.
Name	Sequence (5' to 3')
MspHd-fw	AAGCTTGGCGTGAATAGTTGC
MspHd-rv	AAGCTTTGCTTCAACACATTTC
AspMSD-fw	GGTCGAACAGACAACGACAT
AspMSD-rv	CCTACAGCAAATCATAAAAAAACTC
AODEFint4fw	GAGAACGGGTGAAGAGCTTGATG
AODEFint4rv	TGTAGGTATCTGTCTGCGTGCT
MSE1-fw	AATTGGTTTCATCATCATTGTACCTCAG
MSE1-rv	CTAAGATCCCAACGCACAAAC
MSE1-InDel-fw	ACTAACCATGGCGTACACAC
MSE1-InDel-rv	CTCAGGGAACTCCATCATCA
